# Supplementary material for: Evolutionary, structural and expression analysis of core genes involved in starch synthesis
Source: Sci Rep. 2018 Aug 24;8:12736. doi: 10.1038/s41598-018-30411-y (PMC6109180; doi:10.1038/s41598-018-30411-y)
Supplement: Supplementary file 3 — Supplementary Dataset 2 [file 41598_2018_30411_MOESM3_ESM.xlsx]

## Sheet: Gene expression level
Table S2. Gene expression level of core genes for starch synthesis from maize inbred lines B73 and hybrid Shandan609
B73		Embryo
Gene ID	Gene Symble	10 DAP	12 DAP	14 DAP	16 DAP	18 DAP	20 DAP	22 DAP	24 DAP	26 DAP	28 DAP	30 DAP	32 DAP	34 DAP	36 DAP	38 DAP
GRMZM2G429899	AGPLS1	3.48	3.54	5.6	12.42	4.66	6.09	6.48	7.96	11.8	22.03	14.38	31.65	16.19	9.69	7.95
GRMZM2G027955	AGPLS2	139.41	393.43	400.85	407.74	238.53	242.76	144.95	130.01	106.85	110.52	170.58	189.28	157.89	210.87	154.35
GRMZM2G144002	AGPLS3	14.82	24.47	18.61	19.71	26.64	31.54	38.3	41.83	32.18	38.05	53.29	41.22	43.19	41.81	47.57
GRMZM2G391936	AGPLS4	5.07	3.04	3.45	1.61	0.39	0.75	0.56	0.19	0.12	0.31	0.38	0.78	0.24	0.31	0.39
GRMZM2G163437	AGPSS1	42.29	33.5	51.62	38.5	42.65	49.6	43.29	46.82	33.59	24.24	48.38	45.1	25.1	29.95	25.81
GRMZM2G106213	AGPSS2	220.67	461.5	412.02	331.68	388.37	322	245.22	296.81	196.33	172.98	277.47	256.13	197.43	252.42	199.87
GRMZM2G068506	AGPSS3	21.12	19.51	23.88	26.38	10.26	8.21	9.68	6.58	5.28	12.39	7.85	15.29	9.62	4.76	5.29
GRMZM2G061795	AGPSS4	0	0	0	0	0	0	0	0	0	0	0	0	0	0	0
GRMZM2G024993	GBSSI	1.7	1.68	2.84	6.48	0.54	0.6	3.55	2.35	12.76	18.9	14.09	27.85	30.81	8.48	8.09
GRMZM2G008263	GBSSII	106.81	229.69	184.66	163.14	110.01	129.13	81.62	73.37	37.95	42.25	43.84	45.84	30.06	39.29	29.29
GRMZM2G090905	ISOII	4.23	3.48	4.79	5.13	6.89	6.34	4.42	5.57	3.45	3.97	5	5.93	2.62	3.7	2.26
GRMZM2G150796	ISOIIIa	50.52	71.84	61.71	57.83	69.62	63.55	47.48	42.11	37.83	33.35	45.26	41.7	26.48	33.21	26.72
GRMZM2G385578	ISOIIIb	6.53	5.16	9.66	8.47	8.85	9.99	5.41	4.55	4.13	4.48	5.01	7.82	5.34	4.6	5.55
GRMZM2G158043	PUL	7.31	8.27	8.42	6.01	7.85	11.25	8.83	8.25	5.85	5.65	5.38	4.98	3.18	2.37	2.45
GRMZM2G088753	SBEI	35.4	50.59	60.85	57.69	61.42	77.83	75.8	86.36	70.89	59.64	89.91	81.23	61.38	67.19	47.51
GRMZM2G073054	SBEIIa	67.46	140.93	151.04	146.01	148.32	123.84	75.67	62.53	50.25	48.09	77.95	92.83	54.34	66.23	58.7
GRMZM2G032628	SBEIIb	112.02	201.89	189.12	146.07	127.04	106.27	70.71	64.37	38.92	37.86	36.35	24.27	10.5	7.96	3.76
GRMZM2G005298	SBEIII	2.16	1.04	1.53	1.58	1.52	1.77	1.81	1.81	0.71	1.4	1.65	1.23	0.9	0.69	0.83
GRMZM2G129451	SSI	24.33	42	40.79	59.87	50.14	54.27	50.19	50.45	37.1	41.43	68.43	64.35	47.8	61.92	48.36
GRMZM2G348551	SSIIa	18.2	19.37	14.9	14.48	7.78	8.03	5.34	3.01	2.63	3.27	2.19	1.38	0.51	0.81	0.34
GRMZM2G105791	SSIIb	4.76	4.88	4.85	4.97	5.14	5.01	5.09	5.06	4.58	6.07	3.98	3.15	2.59	3.05	2.87
GRMZM2G126988	SSIIc	25.11	26.22	25.38	20.26	22.59	22.68	19.29	21.56	14.36	12.78	18.31	15	11.37	13.66	11.6
GRMZM2G141399	SSIIIa	15.52	11.11	30.3	12.03	17.92	21.83	24.54	25.87	13.1	14.96	11.97	9.36	4.8	3.03	4.55
GRMZM2G121612	SSIIIb-a	21.24	31.59	29.41	16.82	14.16	13.57	12.11	17.1	11.2	10.83	12.24	7.45	6.32	14.6	9.42
GRMZM5G897776	SSIIIb-b	11.03	16.79	12.1	8.93	9.57	6.07	8.16	7.83	8.82	10.3	12.31	9.29	16.96	24.03	27.07
GRMZM2G044744	SSIV	4.9	6.14	7.03	5.17	9.02	7.11	6.45	7.19	6.4	6.21	7.84	7.45	5.41	6.29	5.33
GRMZM2G130043	SSV	3.54	6.81	8.16	6.61	10.99	14.22	16.61	24.85	26.25	17.17	26.55	29.87	24.37	24.37	30.62
GRMZM2G138060	su1	19.53	19.13	23.78	19.66	25.67	19.29	19.15	19.65	16.87	13.28	21.06	17.99	10.19	9.03	7.34
B73		Endosperm
Gene ID	Gene Symble	6 DAP	8 DAP	10 DAP	12 DAP	14 DAP	16 DAP	18 DAP	20 DAP	22 DAP	24 DAP	26 DAP	28 DAP	30 DAP	32 DAP	34 DAP	36 DAP	38 DAP
GRMZM2G429899	AGPLS1	12.08	309.26	2057.92	3323.9	2463.12	2357.83	2096.91	1745.08	1653.94	1877.38	1407.49	1319.84	1329.4	880.85	1043.55	460.36	68.79
GRMZM2G027955	AGPLS2	31.34	29.82	41.54	25.47	15.45	13.02	24.99	18.93	20.97	33.42	33.92	25.39	31.83	73.27	105	80.01	148.97
GRMZM2G144002	AGPLS3	18.11	18.86	11.75	8.29	5.99	12.27	7.66	6.55	6.68	4.21	2.47	3.88	5.12	8.22	10.35	10.52	25.35
GRMZM2G391936	AGPLS4	5.46	14.68	44.36	45.34	25.4	24.2	19.9	15.04	21.28	19.87	9.82	4.93	6.82	2.88	5.69	2.95	0.41
GRMZM2G163437	AGPSS1	3.38	3.37	3.86	2.32	0.94	1.12	1.24	0.74	1.61	1.58	1.09	3.13	2.07	4.73	5.24	4.42	9.17
GRMZM2G106213	AGPSS2	79.97	89.57	154.68	124.53	70.56	50.46	50.45	31.98	40.76	33.1	24.67	29.99	27.42	49.24	73.29	79.45	110.6
GRMZM2G068506	AGPSS3	4.27	86.54	2053.99	5285.47	2893.97	3183.14	2080.38	1865.28	1679.66	1962.62	999.34	935.36	785.51	360.33	550.07	412.74	49.74
GRMZM2G061795	AGPSS4	0	0	0	0	0	0	0	0	0	0	0	0	0	0	0	0	0
GRMZM2G024993	GBSSI	0.77	7.29	810.53	1227.01	1827.02	1710.84	1976.31	1811.03	1951.91	1875.91	2370.17	2057.01	2050.16	1544.69	1555.4	879.36	245.58
GRMZM2G008263	GBSSII	8.05	9.09	9.3	4	1.92	2.26	3.07	2.91	4.37	3.05	1.76	2.87	1.06	2.47	4.35	4.06	5.69
GRMZM2G090905	ISOII	2.05	1.22	1.29	1.22	1.25	2.34	2.86	2.11	1.02	1.44	2.24	1.52	0.95	2.86	4.39	3.32	3.82
GRMZM2G150796	ISOIIIa	4.82	4.92	4.55	2.33	1.4	1.77	1.86	2.06	2.45	3.06	3.26	3.96	2.81	8.17	12.48	8.97	15.11
GRMZM2G385578	ISOIIIb	2.69	1.64	4.08	2.23	1.64	2.62	1.91	1.72	1.69	1.35	0.64	0.42	1.76	2.29	4	4.36	4.61
GRMZM2G158043	PUL	2.53	3.38	14.53	17.32	35.51	41.92	66.42	43.72	37.58	46.83	55.91	52.87	48.8	64.8	51.47	14.93	2.99
GRMZM2G088753	SBEI	41.86	77.82	251.02	218.85	153.02	103.41	125.99	110.45	111.69	124.48	137.93	58.09	83.67	73.41	76.98	46.11	39.41
GRMZM2G073054	SBEIIa	14.48	25.29	43.43	33.79	11.75	8.88	10.08	12.51	7.72	7.97	5.81	4.55	6.19	12.08	19.29	13.04	27.44
GRMZM2G032628	SBEIIb	229.27	505.3	1054.92	923.5	636.53	594.95	508.87	453.97	430.11	428.01	342.71	169.89	227.13	126.47	137.22	73.07	17.91
GRMZM2G005298	SBEIII	0.43	0.66	0.34	0.26	0.28	0.2	0.72	0.75	0.56	0.47	0.33	0.23	0.37	0.85	0.78	0.69	0.68
GRMZM2G129451	SSI	41.47	46.31	205.84	391.78	362.84	341.43	342.52	245.79	217.63	277.38	221.34	206.69	180.85	130.86	150.17	91.36	37.14
GRMZM2G348551	SSIIa	39.7	39.27	93.66	108.72	81.52	69.69	67.6	59.07	62.4	64.21	39.7	25.78	34.66	21.79	29.58	18.85	1.9
GRMZM2G105791	SSIIb	0.08	0.12	0.06	0.14	0.06	0.17	0.22	0.05	0.25	0.14	0.07	0.32	0.46	1.06	0.97	1.33	3.17
GRMZM2G126988	SSIIc	22.63	28.74	17.35	6.18	4.35	5.1	5.72	5.19	2.98	2.95	1.91	0.91	2.07	3.36	5.57	7.2	6.05
GRMZM2G141399	SSIIIa	70.84	94.7	101.65	113.46	124.68	180.38	163.88	117.52	102.85	131.74	105.12	52.29	77.21	38.45	41.96	25.45	3.8
GRMZM2G121612	SSIIIb-a	9.73	10.98	3.8	1.81	1.87	1.65	1.85	2.3	0.99	1.51	1.53	1.43	1.5	2.65	3.93	5.67	6.34
GRMZM5G897776	SSIIIb-b	4.07	3.45	2.71	0.82	0	0.61	0.6	1.46	1.31	1.3	0	1.93	0.96	0.92	1.88	6.9	13.32
GRMZM2G044744	SSIV	10.06	16.52	18.97	13.68	13.57	18.75	19.3	12.24	10.78	11.17	8.39	3.73	6.43	6.45	6.11	5.43	6.02
GRMZM2G130043	SSV	6.99	10.15	18.6	10.64	14.41	17.79	19.39	10.16	8.22	7.49	6.4	6.38	8.64	9.97	12.82	8	13.71
GRMZM2G138060	su1	63.67	100.71	224.97	207.88	130.83	101.7	79.98	68.51	68.84	53.88	22.33	9.54	26.65	10.72	14.21	7.09	5.49
B73		Whole seed
Gene ID	Gene Symble	0 DAP	2 DAP	3 DAP	4 DAP	6 DAP	8 DAP	10 DAP	12 DAP	14 DAP	16 DAP	18 DAP	20 DAP	22 DAP	24 DAP	26 DAP	28 DAP	30 DAP	32 DAP	34 DAP	36 DAP	38 DAP
GRMZM2G429899	AGPLS1	1.27	46.93	10.03	14.59	2.48	135.76	1157.18	2176.83	1676.11	1785.03	1333.56	1241.37	1149.13	1005.54	1238.57	809.11	152.69	13.19	27.28	270.71	14.81
GRMZM2G027955	AGPLS2	54	88.24	90.33	111.19	163.36	128.22	71.02	45.69	40.54	54.79	66.09	59.53	47.97	48.67	75.25	100.16	151.55	229.57	228.96	264.32	187.07
GRMZM2G144002	AGPLS3	12.58	12.48	11.74	12.03	11.36	14.63	10.9	6.07	5.4	9.76	7.8	9.86	8.44	8.65	12.47	20.83	28.02	33.01	25.5	21.24	20.41
GRMZM2G391936	AGPLS4	10.39	15.62	12.42	11.5	7.77	6.72	29.84	33.9	21.33	21.7	13.02	13.61	13.88	12.67	14.28	5.26	1.83	0.82	0.72	1.86	0.6
GRMZM2G163437	AGPSS1	39.42	31.03	30.52	19.63	12.06	7.53	5.17	3.55	3.73	4.94	5.8	7.97	11.4	8.72	10.65	16.54	18.91	23.67	20.23	20.42	19.06
GRMZM2G106213	AGPSS2	130.65	117.46	107.66	132.41	134.97	109.81	142.2	162.97	115.14	127.46	101.7	98.99	105.28	78.93	93.5	130.77	139.9	193.7	191.67	189.03	161.9
GRMZM2G068506	AGPSS3	17.81	70.45	27.36	30.83	15.34	30.83	1167.33	3083.92	2100.29	2278.74	1301.57	1160.07	985.06	852.06	1027.76	490.34	60.39	6.14	13.91	196.1	12.15
GRMZM2G061795	AGPSS4	0	0	0	0	0	0	0	0	0	0	0	0	0	0	0	0	0	0	0	0	0
GRMZM2G024993	GBSSI	0.21	42.34	6.37	10.64	3.58	6.45	583.19	1013.36	1213.27	948.98	1227.07	1063.45	789.45	951.34	1027.97	671.2	234.53	21.9	55.69	253.11	33.27
GRMZM2G008263	GBSSII	44.22	22.4	22	9.54	14.73	13.45	11.02	10.69	9.43	17.24	16.39	20.02	18.28	14.47	13.83	20.35	18.28	29.89	26.53	34.37	26.78
GRMZM2G090905	ISOII	2.91	3.5	1.86	2.12	1.34	1.67	1.54	1.66	1.82	2.51	2.46	2.72	3.8	2.09	3.06	3.86	5.74	7.73	8.81	6.93	6.14
GRMZM2G150796	ISOIIIa	10.93	17.34	15.66	11.29	10.08	6.52	6.67	4.45	4.59	9.6	8.96	11.39	15.3	9.85	11.15	17.52	20.71	27.1	22.65	25.32	20.45
GRMZM2G385578	ISOIIIb	5.97	3.73	3.32	3.8	2.29	2.04	3.25	0.98	1.32	3.29	2.8	2.15	3.29	2.54	2.18	1.81	2.52	6.61	2.76	6.42	5.92
GRMZM2G158043	PUL	7.76	6.98	7.27	12.16	6.4	6.33	11.71	11.9	18.68	27.75	36.62	29.24	41.73	29.2	30.39	44.31	11.78	4.04	3.93	13.06	3.39
GRMZM2G088753	SBEI	37.78	51.15	41.79	35.16	36.22	45.24	156.99	185.42	144.72	136.16	118.12	121.72	132.77	108.48	130.53	88.98	57.83	64.47	72.53	78.73	52.4
GRMZM2G073054	SBEIIa	58.9	84.97	89.07	75.46	97.67	85.95	63.93	45.07	28.23	45.5	33.44	34.79	27.24	22.26	32.6	25.03	38.52	63.98	47.85	52.9	44.25
GRMZM2G032628	SBEIIb	15.16	48.23	58.69	59.91	63.54	211.05	628.86	663.17	526.79	600.4	363.97	386.38	403.6	292.08	338.06	163.34	19.36	5.07	10.48	57.03	8.66
GRMZM2G005298	SBEIII	3.25	1.33	1.4	1.47	0.98	0.67	0.66	0.52	0.34	0.59	0.47	0.68	0.32	0.6	0.77	1.19	1.32	1.62	1.66	1.41	1.95
GRMZM2G129451	SSI	31.18	39.36	35.04	31.34	24.34	29.99	105.08	220.35	231.38	228.37	182.07	161.22	152.34	144.46	183.16	148.71	65.38	56.7	50.8	104.61	38.34
GRMZM2G348551	SSIIa	7.16	7.06	5.89	3.93	3.53	19.1	48.16	81.35	60.85	51.79	41.21	39.72	31.9	27.54	31.34	13.62	4.24	0.44	1.51	5.88	1.13
GRMZM2G105791	SSIIb	7.3	5.7	7.06	4.69	4.91	2.03	0.73	0.73	0.53	1.03	0.76	1.24	0.82	0.99	1.48	1.9	2.59	3.12	2.26	2.09	3.32
GRMZM2G126988	SSIIc	30.52	23.35	26.81	22.98	22.57	23.53	17.29	9.7	7	10.94	8.39	8.8	13.77	6.25	7.46	9.48	10.79	14.7	12.83	15.49	10.99
GRMZM2G141399	SSIIIa	44.23	26.12	21.94	26.55	20.89	48.79	55.7	80.34	76.04	104.69	77.82	74.6	80.53	70.87	101.67	48.7	11.18	4.28	8.3	21.46	3.97
GRMZM2G121612	SSIIIb-a	34.03	21.79	24.67	17.51	22.83	22.47	7.58	6.29	4.88	7.74	4.14	5.48	4.51	4.2	5.82	8.71	6.1	8.71	9.74	13.45	10.92
GRMZM5G897776	SSIIIb-b	25.73	13.64	8.82	8.82	7.25	5.7	4.44	2.45	0.49	3.39	1.07	2.22	1.94	1.7	1.89	8.34	10.9	17.92	19.9	22.5	24.34
GRMZM2G044744	SSIV	7.64	6.67	5.94	7.37	5.16	9.45	13.7	10.33	9.76	15.61	12.51	12.67	12.13	8.1	9.92	6.17	4.63	6.14	5.35	7.57	5.89
GRMZM2G130043	SSV	8	8.68	7.73	10.22	6.55	7.81	11.68	7.59	8.36	14.54	13.13	11.11	15.6	8.06	9.38	11.86	12.33	22.44	22.69	21.37	18.46
GRMZM2G138060	su1	6.75	11.54	9.73	9.18	10.22	46.61	144.73	135.88	113.92	122.95	78.05	70.4	58.4	42.85	40.39	14.17	7.34	6.65	8.48	9.61	5.85
SD609		Endosperm
Gene ID	Gene Symble	5 DAP	10 DAP	15 DAP	20 DAP
GRMZM2G429899	AGPLS1	3135.74	1489.59	729.995	3458.98
GRMZM2G027955	AGPLS2	105.813	130.162	127.572	206.98
GRMZM2G144002	AGPLS3	8.52184	10.231	8.58995	13.5603
GRMZM2G391936	AGPLS4	87.4288	21.0068	35.7739	81.3322
GRMZM2G163437	AGPSS1	7.45988	17.9566	10.0546	11.7279
GRMZM2G106213	AGPSS2	207.02	139.199	98.3784	193.31
GRMZM2G068506	AGPSS3	3840.59	1092.81	398.964	4357.7
GRMZM2G061795	AGPSS4	0.0298033	0	0	0
GRMZM2G024993	GBSSI	2712.94	3478.7	264.708	8240.74
GRMZM2G008263	GBSSIIa	16.5904	38.0042	16.3103	43.8438
GRMZM2G090905	ISOII	9.03974	8.37557	4.63711	7.05953
GRMZM2G150796	ISOIII	7.50542	12.2751	8.32507	16.9899
GRMZM2G385578	ISOIIIb	1.10369	1.05506	0.735711	0.774853
GRMZM2G158043	PUL	27.3507	49.0177	14.2795	69.493
GRMZM2G088753	SBEI	598.288	217.624	170.53	500.563
GRMZM2G073054	SBEIIa	103.777	75.2725	80.6846	95.1573
GRMZM2G032628	SBEIIb	1912.47	517.355	95.3562	251.163
GRMZM2G005298	SBEIII	1.2803	1.85323	1.71367	1.75128
GRMZM2G129451	SSI	475.242	237.49	95.2375	476.486
GRMZM2G348551	SSIIa	291.423	71.1287	100.108	289.697
GRMZM2G105791	SSIIb	2.07236	2.01593	3.43025	2.71652
GRMZM2G126988	SSIIc	14.9013	9.44027	15.7071	10.7536
GRMZM2G141399	SSIIIa	182.693	85.5922	48.7779	220.824
GRMZM2G121612	SSIIIb-a	16.173	16.6705	33.4958	11.6428
GRMZM5G897776	SSIIIb-b	10.4115	2.72416	3.43768	9.93689
GRMZM2G044744	SSIV	15.4958	11.265	7.39934	16.3002
GRMZM2G130043	SSV	30.4597	34.1529	22.3363	29.999
GRMZM2G138060	su1	496.671	122.992	204.614	414.013
